# Supplementary material for: Antiviral Activity of Essential Oil from Populus balsamifera L. Buds and Its Major Compounds Against Betacoronavirus HCoV-OC43 Using a Sensitive Cytoprotection Assay
Source: Molecules. 2026 Apr 30;31(9):1496. doi: 10.3390/molecules31091496 (PMC13165263; doi:10.3390/molecules31091496)
Supplement: Supplementary file 1 [file molecules-31-01496-s001.zip]

Archive with 1 entries (1 files):
- molecules-4250645-supplementary.pdf
